# Supplementary material for: Implementing AI-Driven Bed Sensors: Perspectives from Interdisciplinary Teams in Geriatric Care
Source: Sensors (Basel). 2024 Oct 23;24(21):6803. doi: 10.3390/s24216803 (PMC11548467; doi:10.3390/s24216803)
Supplement: Supplementary file 1 [file sensors-24-06803-s001.zip]

Archive with 1 entries (1 files):
- sensors-3148811-supplementary.pdf
